# Supplementary material for: A damped oscillator imposes temporal order on posterior gap gene expression in Drosophila
Source: PLoS Biol. 2018 Feb 16;16(2):e2003174. doi: 10.1371/journal.pbio.2003174 (PMC5832388; doi:10.1371/journal.pbio.2003174)
Supplement: S1 Data — This spreadsheet contains three parts: (1) gap gene data against which the model is fit; (2) initial values of Hb (maternal Hb expression). All other gap genes have zero concentrations at t = 0; (3) expression of maternal genes and terminal gap genes used as external input to the model. The tables provide average expression levels and standard deviations for all time classes and nuclei within the spatiotemporal domain of the model. Bcd, Bicoid; Cad, Caudal; Gt, Giant; Hb, Hunchback; Hkb, Huckebein; Kni, Knirps; Kr, Krüppel; Tll, Tailless. (ODS) [file pbio.2003174.s009.ods]

## Sheet: Gap Data
%A-P Position	time	Hb average	Hb standard deviation	Kr average	Kr standard deviation	Gt average	Gt standard deviation	Kni average	Kni standard deviation
35	10.55	80.13	3.97	4.75	1.39	20.29	2.35	1.37	1.14
37	10.55	76.01	4.00	6.46	1.60	17.92	2.26	1.21	1.04
39	10.55	70.56	3.92	8.31	1.81	14.70	1.98	1.07	1.00
41	10.55	63.68	3.85	10.49	2.03	10.94	1.87	1.24	0.99
43	10.55	57.16	3.74	13.13	2.30	7.10	1.61	1.51	1.17
45	10.55	48.19	3.55	16.10	2.46	4.80	1.51	1.74	1.28
47	10.55	39.78	3.35	19.23	2.65	3.94	1.41	1.81	1.36
49	10.55	30.64	3.08	22.33	2.92	3.25	1.36	2.54	1.57
51	10.55	23.22	2.75	23.80	2.91	2.84	1.08	3.68	1.75
53	10.55	17.11	2.47	25.09	2.93	3.09	1.20	5.53	2.07
55	10.55	13.36	2.18	25.80	3.08	3.29	1.06	8.47	2.35
57	10.55	9.99	1.98	24.11	3.05	3.54	1.02	12.79	2.91
59	10.55	7.24	1.70	21.56	2.92	3.10	1.18	17.77	3.48
61	10.55	5.31	1.49	18.89	2.72	3.46	1.14	22.18	4.05
63	10.55	3.83	1.33	14.84	2.40	4.08	1.11	28.78	4.72
65	10.55	2.75	1.11	12.05	2.20	4.41	1.28	32.58	5.13
67	10.55	1.93	0.95	10.12	2.03	5.88	1.44	32.07	5.24
69	10.55	1.23	0.78	7.08	1.74	7.93	1.51	31.32	5.23
71	10.55	0.80	0.71	5.02	1.54	7.84	1.67	28.02	5.05
73	10.55	0.36	0.70	3.62	1.31	10.00	1.83	27.37	4.95
75	10.55	0.00	0.63	2.00	1.22	9.94	2.02	19.97	4.37
77	10.55	0.00	0.66	1.19	1.11	12.67	2.25	16.36	3.93
79	10.55	0.00	0.62	0.62	1.04	15.49	2.36	11.62	3.30
81	10.55	0.00	0.70	0.00	0.82	17.05	2.20	9.29	2.89
83	10.55	0.00	0.72	0.00	0.81	16.91	2.13	6.95	2.47
85	10.55	0.00	0.73	0.00	0.81	17.44	2.03	7.01	2.45
87	10.55	0.00	0.74	0.00	0.72	18.94	1.83	7.88	2.63
89	10.55	0.00	0.76	0.04	0.71	18.21	1.94	8.49	2.73
91	10.55	0.00	0.75	0.74	0.75	18.14	2.17	8.22	2.66
93	10.55	0.00	0.68	0.86	0.78	17.48	2.42	7.16	2.42
35.5	24.225	156.31	5.43	9.11	2.28	56.40	4.84	0.12	1.30
36.5	24.225	153.23	5.39	11.38	2.46	49.48	4.47	0.00	1.09
37.5	24.225	149.77	5.34	13.56	2.52	42.32	4.36	0.00	1.28
38.5	24.225	145.29	5.27	16.63	2.70	35.95	4.20	0.00	1.35
39.5	24.225	141.81	5.14	20.60	3.08	27.81	3.89	0.00	1.28
40.5	24.225	137.03	5.16	25.81	3.48	21.94	3.57	0.00	1.24
41.5	24.225	130.18	5.20	30.58	3.75	15.59	3.12	0.00	1.20
42.5	24.225	121.22	5.09	37.09	4.16	11.34	2.80	0.00	1.40
43.5	24.225	112.25	5.00	43.92	4.60	8.20	2.40	0.00	1.42
44.5	24.225	101.51	4.97	51.80	4.91	5.50	2.04	0.00	1.42
45.5	24.225	90.25	4.89	59.42	5.21	3.75	1.67	0.00	1.64
46.5	24.225	78.12	4.70	65.10	5.26	2.86	1.49	0.04	1.53
47.5	24.225	66.72	4.44	71.75	5.48	2.05	1.48	0.28	1.53
48.5	24.225	54.50	4.16	77.93	5.58	1.32	1.23	0.95	1.57
49.5	24.225	43.48	3.83	83.64	5.47	0.79	1.15	1.81	1.73
50.5	24.225	34.67	3.55	89.48	5.65	0.81	1.21	1.68	1.89
51.5	24.225	27.34	3.22	92.12	5.63	0.40	1.18	2.90	1.84
52.5	24.225	20.59	2.82	92.59	5.51	0.35	1.11	4.60	1.81
53.5	24.225	16.19	2.57	95.44	5.55	0.35	1.17	7.58	2.32
54.5	24.225	12.21	2.12	95.02	5.51	0.11	1.29	9.44	2.57
55.5	24.225	9.27	1.93	94.08	5.52	0.00	1.05	14.27	2.67
56.5	24.225	6.90	1.74	91.68	5.42	0.00	1.17	19.74	3.15
57.5	24.225	5.01	1.55	86.77	5.30	0.00	1.01	27.23	3.40
58.5	24.225	3.67	1.40	80.90	5.18	0.00	1.21	34.92	3.89
59.5	24.225	2.51	1.27	73.40	5.12	0.00	1.24	43.19	4.05
60.5	24.225	1.44	1.20	65.61	4.90	0.11	1.07	51.41	4.21
61.5	24.225	0.62	1.13	56.78	4.87	0.32	1.30	59.68	4.52
62.5	24.225	0.00	1.10	48.16	4.69	0.86	1.45	64.97	4.59
63.5	24.225	0.00	1.06	39.55	4.40	1.53	1.44	71.64	4.81
64.5	24.225	0.00	1.06	31.71	4.05	3.09	1.83	73.46	4.76
65.5	24.225	0.00	1.12	24.77	3.73	4.34	1.97	74.29	4.71
66.5	24.225	0.00	1.06	19.15	3.27	6.26	2.41	74.43	4.70
67.5	24.225	0.00	1.11	15.08	3.02	8.72	2.72	73.98	4.68
68.5	24.225	0.00	1.16	11.57	2.62	12.79	2.96	71.73	4.68
69.5	24.225	0.00	1.14	9.32	2.46	16.51	3.23	66.35	4.47
70.5	24.225	0.00	1.13	7.25	2.34	20.91	3.33	60.98	4.41
71.5	24.225	0.00	1.14	5.90	2.07	26.82	3.71	55.08	4.21
72.5	24.225	0.00	1.08	4.30	1.93	31.90	3.92	48.48	4.12
73.5	24.225	0.00	1.09	3.19	1.70	37.85	4.18	40.79	3.78
74.5	24.225	0.00	1.10	2.12	1.59	42.95	4.36	33.38	3.38
75.5	24.225	0.00	1.13	1.77	1.52	48.14	4.48	27.19	3.27
76.5	24.225	0.00	1.14	1.27	1.48	52.61	4.53	21.37	3.13
77.5	24.225	0.00	1.20	0.92	1.49	56.68	4.62	16.43	2.94
78.5	24.225	0.00	1.27	0.58	1.40	58.55	4.58	12.25	2.43
79.5	24.225	0.00	1.31	0.54	1.47	60.43	4.73	10.01	2.29
80.5	24.225	0.00	1.48	0.35	1.31	62.57	4.91	6.67	2.23
81.5	24.225	0.00	1.66	0.00	1.20	61.57	4.78	5.43	2.06
82.5	24.225	0.09	1.72	0.00	1.17	60.45	4.73	3.86	1.85
83.5	24.225	0.70	1.86	0.00	1.16	58.17	4.89	2.78	1.77
84.5	24.225	1.50	1.98	0.00	0.89	54.23	4.46	2.42	1.63
85.5	24.225	2.22	2.10	0.00	1.04	50.32	4.38	1.58	1.52
86.5	24.225	3.00	2.10	0.00	1.06	46.66	4.45	1.11	1.40
87.5	24.225	3.58	2.15	0.13	0.97	43.53	4.51	1.04	1.17
88.5	24.225	4.19	2.16	0.04	1.04	40.14	4.71	1.02	1.31
89.5	24.225	5.43	2.28	0.37	0.92	36.72	4.46	0.62	1.23
90.5	24.225	5.90	2.36	0.56	1.01	33.21	4.48	0.94	1.27
91.5	24.225	6.27	2.33	0.56	0.94	29.98	4.38	0.52	1.07
92.5	24.225	6.89	2.32	0.55	1.04	27.45	4.36	0.00	1.10
35.5	30.475	184.59	5.95	8.88	2.31	94.35	5.77	0.05	1.15
36.5	30.475	181.66	5.95	11.49	2.60	80.90	5.33	0.10	1.10
37.5	30.475	178.87	5.89	14.70	2.91	66.55	4.94	0.17	1.17
38.5	30.475	174.97	5.79	19.00	3.15	52.18	4.34	0.00	1.12
39.5	30.475	169.84	5.73	25.02	3.45	38.10	3.78	0.22	1.14
40.5	30.475	160.36	5.75	32.17	3.67	26.51	3.12	0.63	1.22
41.5	30.475	150.07	5.58	40.40	3.88	18.75	2.51	0.48	1.14
42.5	30.475	138.17	5.53	51.67	4.18	13.53	2.58	0.93	1.29
43.5	30.475	123.07	5.50	63.79	4.41	8.97	2.15	0.88	1.21
44.5	30.475	106.84	5.18	76.90	4.55	6.33	1.93	1.15	1.24
45.5	30.475	91.70	5.13	90.67	4.62	4.36	1.63	1.50	1.43
46.5	30.475	73.20	4.55	104.09	4.74	3.63	1.60	1.04	1.32
47.5	30.475	57.12	4.12	114.12	4.82	2.65	1.39	1.67	1.30
48.5	30.475	43.78	3.64	124.30	4.99	2.01	1.31	2.29	1.46
49.5	30.475	33.99	3.25	129.56	5.11	1.59	1.36	2.42	1.29
50.5	30.475	26.09	2.91	132.92	5.16	1.12	1.27	3.46	1.47
51.5	30.475	20.13	2.56	135.57	5.16	0.63	1.19	4.56	1.71
52.5	30.475	15.02	2.19	135.81	5.22	0.43	1.26	5.63	1.70
53.5	30.475	11.22	1.91	134.70	5.47	0.67	1.24	9.09	1.93
54.5	30.475	8.28	1.80	130.88	5.40	0.72	1.22	13.70	2.33
55.5	30.475	6.33	1.74	124.83	5.48	0.32	1.14	20.09	2.77
56.5	30.475	4.78	1.67	116.89	5.57	0.00	1.32	28.74	3.17
57.5	30.475	3.23	1.55	108.07	5.63	0.00	1.24	40.50	3.59
58.5	30.475	2.32	1.50	96.86	5.70	0.00	1.37	53.65	3.74
59.5	30.475	1.48	1.42	84.14	5.57	0.00	1.33	67.05	3.93
60.5	30.475	1.00	1.42	69.62	5.43	0.00	1.38	83.47	4.42
61.5	30.475	0.41	1.28	57.11	5.22	0.00	1.55	97.25	4.85
62.5	30.475	0.00	1.35	44.51	4.77	0.19	1.58	108.86	4.83
63.5	30.475	0.00	1.34	34.84	4.36	1.29	1.76	115.43	5.04
64.5	30.475	0.00	1.31	25.67	3.92	2.77	2.01	120.64	5.09
65.5	30.475	0.00	1.35	19.73	3.53	5.10	2.09	121.71	5.29
66.5	30.475	0.00	1.29	13.93	2.89	9.81	2.66	118.50	5.24
67.5	30.475	0.00	1.28	10.41	2.65	14.44	2.90	113.26	5.34
68.5	30.475	0.00	1.24	7.45	2.37	22.10	3.28	104.83	5.28
69.5	30.475	0.00	1.25	5.55	2.02	31.29	3.76	94.61	5.07
70.5	30.475	0.00	1.27	3.85	1.80	40.29	4.14	79.86	4.78
71.5	30.475	0.00	1.25	2.48	1.59	48.70	4.39	68.89	4.84
72.5	30.475	0.00	1.25	1.81	1.50	58.57	4.50	56.91	4.59
73.5	30.475	0.00	1.20	1.17	1.46	66.19	4.67	45.29	4.24
74.5	30.475	0.00	1.19	0.46	1.34	72.41	4.76	35.30	3.79
75.5	30.475	0.00	1.14	0.24	1.34	77.74	4.77	27.52	3.36
76.5	30.475	0.00	1.16	0.11	1.46	79.62	4.76	22.47	3.16
77.5	30.475	0.00	1.14	0.00	1.24	80.21	4.66	16.98	2.75
78.5	30.475	0.00	1.38	0.00	1.33	78.23	4.48	13.72	2.60
79.5	30.475	0.70	1.66	0.00	1.24	73.95	4.35	9.97	2.22
80.5	30.475	1.80	1.88	0.00	1.17	68.69	4.19	8.66	2.10
81.5	30.475	3.15	2.27	0.00	1.21	62.76	4.18	6.94	1.85
82.5	30.475	5.25	2.66	0.00	1.16	55.21	4.24	5.92	1.79
83.5	30.475	7.10	2.80	0.00	1.05	48.83	4.13	5.38	1.82
84.5	30.475	8.46	2.99	0.06	1.06	43.16	4.18	3.98	1.65
85.5	30.475	10.58	3.12	0.07	1.11	37.88	4.31	3.38	1.39
86.5	30.475	11.56	3.21	0.21	1.05	33.17	4.23	2.79	1.22
87.5	30.475	12.34	3.28	0.00	1.01	28.16	4.28	2.81	1.25
88.5	30.475	13.24	3.42	0.00	1.06	23.31	3.93	2.13	1.26
89.5	30.475	13.39	3.42	0.07	1.03	19.46	3.70	1.80	1.13
90.5	30.475	12.75	3.28	0.08	1.07	16.51	3.69	1.46	1.15
91.5	30.475	12.00	3.00	0.27	1.07	13.54	3.63	1.02	1.15
92.5	30.475	11.63	3.02	0.42	1.07	11.16	3.49	0.79	1.16
35.5	36.725	204.18	4.80	4.45	1.38	129.38	5.58	0.00	1.34
36.5	36.725	201.42	4.83	5.96	1.42	111.54	5.44	0.00	1.16
37.5	36.725	200.35	4.76	8.17	1.70	88.80	5.38	0.00	1.23
38.5	36.725	196.05	4.92	10.64	1.79	65.78	5.23	0.00	1.10
39.5	36.725	192.18	4.95	14.76	1.98	48.45	5.28	0.00	1.31
40.5	36.725	187.02	5.16	20.46	2.25	32.61	4.88	0.00	1.20
41.5	36.725	180.96	5.16	29.71	2.66	21.59	4.33	0.00	1.33
42.5	36.725	169.87	5.23	41.52	3.13	14.41	3.73	0.00	1.43
43.5	36.725	154.45	5.27	56.82	3.65	9.56	2.92	0.00	1.33
44.5	36.725	135.32	5.38	74.98	3.95	5.85	2.16	0.00	1.20
45.5	36.725	112.85	4.94	95.24	4.37	4.18	1.98	0.00	1.37
46.5	36.725	91.18	4.72	114.00	4.53	2.74	1.52	0.00	1.33
47.5	36.725	68.57	4.19	129.93	4.68	1.82	1.49	0.00	1.37
48.5	36.725	49.90	3.85	144.81	4.81	1.42	1.41	0.00	1.45
49.5	36.725	36.66	3.42	152.33	4.87	0.98	1.39	0.36	1.54
50.5	36.725	27.62	3.17	156.16	4.90	0.60	1.37	1.59	1.52
51.5	36.725	19.95	2.69	159.00	5.03	0.38	1.32	3.16	1.62
52.5	36.725	14.69	2.42	158.96	4.99	0.16	1.30	5.18	1.71
53.5	36.725	10.56	1.99	157.63	5.02	0.00	1.28	8.60	1.95
54.5	36.725	7.65	1.70	154.31	4.88	0.00	1.34	14.86	2.45
55.5	36.725	5.20	1.47	148.90	4.95	0.00	1.39	24.44	2.98
56.5	36.725	3.65	1.35	139.73	4.96	0.00	1.24	38.14	3.28
57.5	36.725	2.46	1.25	128.83	4.84	0.00	1.15	53.98	3.93
58.5	36.725	1.68	1.21	112.70	4.82	0.00	1.09	74.03	4.47
59.5	36.725	0.87	1.14	94.13	4.71	0.00	1.04	95.08	4.64
60.5	36.725	0.40	1.17	75.41	4.66	0.00	1.23	116.84	4.97
61.5	36.725	0.00	1.25	56.54	4.28	0.00	1.31	135.25	5.14
62.5	36.725	0.00	1.25	40.03	3.80	0.00	1.39	149.87	5.12
63.5	36.725	0.00	1.30	28.62	3.25	1.09	1.83	157.32	5.09
64.5	36.725	0.00	1.31	19.43	2.69	3.78	2.22	158.71	5.10
65.5	36.725	0.00	1.33	13.92	2.34	8.65	2.79	156.03	5.24
66.5	36.725	0.00	1.32	9.43	1.99	16.35	3.51	149.16	5.15
67.5	36.725	0.00	1.32	6.62	1.74	27.01	3.81	136.18	5.26
68.5	36.725	0.00	1.30	4.66	1.53	39.08	3.77	117.02	5.10
69.5	36.725	0.00	1.25	3.23	1.41	53.34	3.96	98.62	5.20
70.5	36.725	0.00	1.27	2.35	1.36	67.96	4.05	80.64	5.24
71.5	36.725	0.00	1.24	1.51	1.28	81.36	4.47	61.49	5.04
72.5	36.725	0.00	1.27	0.94	1.21	91.25	4.87	47.18	4.76
73.5	36.725	0.00	1.23	0.60	1.11	97.13	5.11	35.75	4.35
74.5	36.725	0.00	1.27	0.23	1.13	100.95	5.23	27.82	4.08
75.5	36.725	0.00	1.35	0.06	1.15	99.82	5.40	20.49	3.55
76.5	36.725	0.62	1.64	0.00	1.08	96.29	5.37	15.70	3.25
77.5	36.725	2.67	1.86	0.00	0.97	89.81	5.40	11.28	2.65
78.5	36.725	5.83	2.30	0.00	0.99	80.48	5.53	8.62	2.40
79.5	36.725	10.16	2.71	0.00	0.95	70.89	5.53	6.15	2.07
80.5	36.725	15.09	3.04	0.00	0.99	62.66	5.47	5.05	1.87
81.5	36.725	19.17	3.23	0.17	0.99	53.44	5.19	4.37	2.03
82.5	36.725	23.30	3.34	0.18	0.95	45.31	4.74	3.65	1.81
83.5	36.725	26.93	3.50	0.19	0.95	38.36	4.69	2.91	1.74
84.5	36.725	29.77	3.59	0.23	0.91	32.58	4.38	2.24	1.49
85.5	36.725	30.67	3.58	0.26	0.94	26.60	3.94	2.05	1.66
86.5	36.725	31.02	3.65	0.21	0.87	22.08	3.61	1.72	1.39
87.5	36.725	31.13	3.60	0.14	0.81	17.69	3.31	1.44	1.49
88.5	36.725	29.92	3.55	0.23	0.82	13.88	2.92	1.33	1.62
89.5	36.725	28.14	3.46	0.14	0.83	11.73	2.84	1.33	1.35
90.5	36.725	25.74	3.33	0.13	0.88	8.69	2.58	1.16	1.32
91.5	36.725	22.64	3.11	0.07	0.86	6.07	2.30	0.67	1.41
92.5	36.725	19.81	3.01	0.00	0.98	4.07	2.21	0.36	1.38
35.5	42.975	208.58	4.89	4.71	1.51	177.10	4.98	0.00	1.39
36.5	42.975	208.48	4.88	5.80	1.61	158.37	4.92	0.00	1.29
37.5	42.975	207.39	4.79	7.55	1.65	130.10	4.83	0.00	1.40
38.5	42.975	206.21	4.61	10.28	1.93	95.41	4.37	0.00	1.31
39.5	42.975	208.10	4.70	14.34	2.07	64.91	3.94	0.19	1.37
40.5	42.975	207.00	4.71	20.09	2.18	40.36	3.45	0.20	1.26
41.5	42.975	203.91	4.89	29.91	2.79	22.95	2.79	1.43	1.63
42.5	42.975	197.03	4.81	44.50	3.32	13.57	2.14	1.38	1.51
43.5	42.975	184.82	4.92	65.10	3.78	7.74	1.76	1.07	1.49
44.5	42.975	166.19	5.11	86.25	4.11	4.85	1.53	1.24	1.45
45.5	42.975	142.67	5.22	113.00	4.41	3.09	1.46	0.90	1.58
46.5	42.975	115.52	5.10	141.52	4.26	1.93	1.24	0.67	1.57
47.5	42.975	87.42	4.56	160.44	4.26	1.43	1.12	1.02	1.48
48.5	42.975	62.41	4.07	172.57	4.23	0.69	1.25	1.74	1.38
49.5	42.975	44.67	3.92	180.23	4.03	0.58	1.26	3.41	1.59
50.5	42.975	31.04	3.12	186.29	4.06	0.21	1.30	4.48	1.67
51.5	42.975	21.52	2.56	188.51	3.96	0.00	1.32	6.03	1.72
52.5	42.975	14.79	2.24	189.84	3.90	0.00	1.19	8.29	1.88
53.5	42.975	10.25	2.03	188.25	4.08	0.00	1.14	12.71	2.16
54.5	42.975	7.06	1.76	185.50	4.16	0.00	1.16	20.90	2.66
55.5	42.975	4.39	1.50	179.59	4.08	0.00	1.05	33.11	2.87
56.5	42.975	3.05	1.34	170.52	4.30	0.00	1.02	49.43	3.59
57.5	42.975	2.09	1.18	155.86	4.42	0.00	1.02	67.84	3.82
58.5	42.975	0.97	1.14	139.54	4.29	0.00	0.96	97.13	4.22
59.5	42.975	0.00	1.14	116.03	4.20	0.00	1.05	130.14	4.83
60.5	42.975	0.00	1.09	89.90	4.04	0.00	1.11	155.70	4.73
61.5	42.975	0.00	1.13	64.52	4.08	0.00	1.26	176.27	4.90
62.5	42.975	0.00	1.14	44.78	3.79	0.00	1.53	189.91	4.65
63.5	42.975	0.00	1.17	29.92	3.07	0.64	1.70	195.00	4.53
64.5	42.975	0.00	1.19	20.18	2.57	4.25	1.95	194.29	4.26
65.5	42.975	0.00	1.18	13.47	1.99	10.87	2.55	187.72	4.19
66.5	42.975	0.00	1.25	9.59	1.74	22.47	2.78	175.32	4.12
67.5	42.975	0.00	1.23	6.56	1.60	40.13	3.34	157.96	4.36
68.5	42.975	0.00	1.18	4.54	1.48	61.62	3.86	136.21	4.11
69.5	42.975	0.00	1.20	3.12	1.41	87.08	4.24	110.85	4.00
70.5	42.975	0.00	1.19	2.18	1.35	107.06	4.30	87.04	3.51
71.5	42.975	0.00	1.20	1.63	1.30	126.65	4.68	68.79	3.07
72.5	42.975	0.00	1.17	1.40	1.21	137.60	4.65	51.57	3.01
73.5	42.975	0.00	1.23	0.84	1.23	143.54	4.82	39.18	3.00
74.5	42.975	0.00	1.25	0.66	1.16	147.71	5.12	29.83	2.89
75.5	42.975	0.86	1.89	0.29	1.09	145.33	5.12	23.33	2.74
76.5	42.975	4.63	2.63	0.35	1.03	136.36	5.22	17.32	2.40
77.5	42.975	9.67	2.60	0.17	0.99	123.91	5.26	13.64	2.37
78.5	42.975	17.40	3.07	0.21	1.02	106.79	5.06	10.32	2.22
79.5	42.975	26.97	3.50	0.31	1.01	87.53	4.62	8.43	2.07
80.5	42.975	35.04	3.81	0.38	1.06	69.33	4.16	7.14	2.15
81.5	42.975	43.32	4.04	0.39	1.02	54.17	3.75	6.79	2.00
82.5	42.975	50.37	4.11	0.37	0.94	41.42	3.29	6.00	2.05
83.5	42.975	57.16	4.36	0.55	1.04	33.49	3.00	5.73	2.08
84.5	42.975	61.15	4.48	0.50	1.04	26.97	2.71	5.01	2.19
85.5	42.975	63.50	4.70	0.51	0.91	22.18	2.65	4.50	1.91
86.5	42.975	63.57	4.60	0.24	0.72	17.20	2.42	3.64	2.11
87.5	42.975	61.90	4.60	0.30	0.82	13.99	2.29	3.19	2.01
88.5	42.975	58.29	4.44	0.20	0.85	10.46	2.09	2.58	1.91
89.5	42.975	51.94	4.29	0.00	0.82	7.82	1.99	2.34	1.98
90.5	42.975	47.07	4.20	0.01	0.91	5.23	1.79	1.45	1.79
91.5	42.975	39.71	4.08	0.00	0.83	3.26	1.73	1.36	1.75
92.5	42.975	33.71	3.85	0.00	0.79	1.98	1.80	0.68	1.70
35.5	49.225	205.26	4.86	3.70	1.49	187.58	4.68	0.00	1.12
36.5	49.225	203.76	4.81	5.25	1.56	161.58	4.74	0.00	1.14
37.5	49.225	204.68	4.95	7.29	1.65	128.53	4.42	0.00	1.23
38.5	49.225	205.40	4.91	10.63	1.78	89.67	4.26	0.00	1.13
39.5	49.225	204.88	4.95	16.29	2.02	51.99	3.52	0.00	1.07
40.5	49.225	203.12	5.12	24.19	2.44	29.38	2.81	0.24	1.26
41.5	49.225	199.55	5.11	36.45	2.99	15.85	2.15	0.21	1.21
42.5	49.225	193.01	5.16	55.04	3.33	7.88	1.64	0.24	1.27
43.5	49.225	179.22	5.30	81.05	3.97	4.67	1.30	0.00	1.28
44.5	49.225	156.55	5.27	117.03	4.48	2.75	0.99	0.00	1.30
45.5	49.225	128.74	5.24	147.11	4.64	1.88	1.02	0.00	1.27
46.5	49.225	100.34	5.00	169.01	4.59	1.50	0.97	0.00	1.22
47.5	49.225	70.89	4.54	186.17	4.31	1.20	1.07	0.42	1.24
48.5	49.225	47.63	4.00	194.25	4.21	1.24	1.05	1.57	1.29
49.5	49.225	32.21	3.37	197.47	4.09	1.06	1.19	2.58	1.48
50.5	49.225	21.82	2.89	202.14	4.03	1.01	1.24	3.30	1.45
51.5	49.225	14.88	2.41	204.28	3.90	0.70	1.21	4.68	1.42
52.5	49.225	10.19	2.06	204.14	3.93	0.67	1.22	8.36	1.70
53.5	49.225	7.24	1.76	201.63	3.91	0.42	1.18	15.82	2.29
54.5	49.225	4.74	1.50	196.30	4.00	0.27	1.12	27.78	2.82
55.5	49.225	2.86	1.24	187.65	4.17	0.20	1.09	42.05	3.40
56.5	49.225	1.99	1.11	173.82	4.37	0.00	1.01	62.46	3.74
57.5	49.225	1.14	0.98	155.45	4.62	0.00	0.89	88.23	4.43
58.5	49.225	0.71	0.85	134.69	4.73	0.00	0.89	123.53	5.08
59.5	49.225	0.28	0.88	107.48	4.92	0.00	0.98	157.66	4.87
60.5	49.225	0.00	0.97	78.43	4.57	0.00	1.14	182.39	4.56
61.5	49.225	0.00	1.01	54.71	4.13	0.00	1.31	198.13	4.24
62.5	49.225	0.00	1.07	36.78	3.56	0.00	1.44	203.98	3.85
63.5	49.225	0.00	1.12	23.41	2.86	1.94	1.69	207.33	3.60
64.5	49.225	0.00	1.16	15.75	2.39	7.00	2.04	203.39	3.67
65.5	49.225	0.00	1.13	10.23	2.02	17.73	2.64	196.19	3.71
66.5	49.225	0.00	1.12	6.76	1.71	37.35	3.15	179.73	3.96
67.5	49.225	0.00	1.02	4.60	1.54	66.97	3.68	156.04	3.84
68.5	49.225	0.00	1.07	3.19	1.46	96.70	3.99	123.57	3.67
69.5	49.225	0.00	0.99	2.09	1.34	126.73	4.46	93.18	3.59
70.5	49.225	0.00	0.98	1.48	1.29	146.24	4.63	67.64	3.13
71.5	49.225	0.00	0.93	1.26	1.29	160.93	4.89	49.00	2.64
72.5	49.225	0.00	0.85	0.81	1.26	167.67	5.06	35.67	2.19
73.5	49.225	0.00	0.89	0.59	1.20	167.86	4.95	27.09	2.05
74.5	49.225	1.24	1.25	0.18	1.11	163.47	5.11	19.51	1.84
75.5	49.225	4.94	1.79	0.10	1.10	152.67	5.07	14.82	1.73
76.5	49.225	10.49	2.22	0.03	1.04	134.75	5.43	11.67	1.74
77.5	49.225	19.28	2.75	0.03	1.05	113.59	5.40	9.11	1.68
78.5	49.225	28.89	3.14	0.19	1.00	89.34	5.05	7.39	1.47
79.5	49.225	39.56	3.45	0.26	1.06	66.16	4.68	6.35	1.38
80.5	49.225	48.71	3.59	0.40	1.06	47.89	3.94	5.68	1.40
81.5	49.225	57.58	3.94	0.44	1.00	34.87	3.23	5.04	1.39
82.5	49.225	64.55	4.12	0.58	1.08	27.54	2.81	4.37	1.29
83.5	49.225	70.83	4.35	0.58	0.96	21.11	2.45	3.70	1.28
84.5	49.225	74.39	4.61	0.68	1.00	16.64	2.29	2.76	1.18
85.5	49.225	76.85	4.76	0.58	0.92	13.16	2.23	2.35	1.34
86.5	49.225	75.28	4.92	0.50	0.97	11.14	2.19	1.72	1.21
87.5	49.225	71.78	4.86	0.36	0.87	8.45	1.94	1.16	1.12
88.5	49.225	64.48	4.78	0.32	0.90	6.41	1.82	0.49	1.02
89.5	49.225	56.92	4.61	0.14	0.95	4.95	1.74	0.27	1.00
90.5	49.225	48.90	4.39	0.00	0.95	3.53	1.67	0.18	1.00
91.5	49.225	39.91	4.11	0.00	0.97	2.10	1.46	0.00	1.07
92.5	49.225	30.57	3.70	0.00	0.94	0.98	1.22	0.00	1.06
35.5	55.475	189.24	4.58	3.74	1.40	179.61	5.15	0.00	1.22
36.5	55.475	188.06	4.39	5.17	1.46	152.21	5.03	0.00	1.08
37.5	55.475	188.89	4.53	7.60	1.66	117.20	4.74	0.00	1.09
38.5	55.475	191.98	4.54	11.24	1.72	78.97	3.91	0.00	1.08
39.5	55.475	194.03	4.60	16.70	2.02	45.82	3.46	0.00	1.04
40.5	55.475	195.14	4.64	26.37	2.41	24.59	2.78	0.16	1.10
41.5	55.475	197.40	4.32	39.64	2.89	12.77	1.94	0.02	1.15
42.5	55.475	195.02	4.25	59.95	3.29	6.68	1.63	0.00	1.09
43.5	55.475	188.36	3.94	89.30	3.88	3.54	1.32	0.00	1.07
44.5	55.475	168.19	4.22	121.78	4.45	2.00	1.12	0.00	1.13
45.5	55.475	141.62	4.43	153.10	4.45	1.25	1.01	0.00	1.12
46.5	55.475	108.43	4.26	179.89	4.09	0.72	0.91	0.00	1.08
47.5	55.475	76.18	4.02	196.81	3.79	0.84	1.06	0.03	1.12
48.5	55.475	50.89	3.42	203.20	3.86	0.80	1.00	1.44	1.16
49.5	55.475	33.95	2.87	204.85	3.86	0.66	1.05	2.50	1.07
50.5	55.475	23.30	2.46	209.11	3.76	0.69	1.16	3.23	1.25
51.5	55.475	15.52	2.10	209.81	3.77	0.63	1.13	5.02	1.40
52.5	55.475	10.66	1.83	206.61	3.82	0.09	1.10	9.50	1.77
53.5	55.475	7.43	1.68	202.18	3.87	0.00	0.98	19.31	2.38
54.5	55.475	5.16	1.55	195.43	4.02	0.00	1.01	30.72	2.56
55.5	55.475	3.62	1.42	184.93	4.18	0.00	0.92	45.11	3.07
56.5	55.475	2.62	1.32	165.84	4.25	0.00	0.90	63.56	3.80
57.5	55.475	1.67	1.29	147.73	4.26	0.00	0.93	89.05	4.42
58.5	55.475	1.20	1.25	126.84	4.53	0.00	0.92	124.77	4.57
59.5	55.475	0.72	1.22	99.56	4.50	0.00	1.15	154.80	3.96
60.5	55.475	0.31	1.23	72.74	4.21	0.00	1.18	177.68	3.98
61.5	55.475	0.08	1.25	51.23	3.60	0.00	1.45	192.94	4.07
62.5	55.475	0.00	1.29	33.31	2.89	0.00	1.57	201.35	3.82
63.5	55.475	0.00	1.29	21.44	2.22	2.75	1.79	201.58	3.95
64.5	55.475	0.00	1.29	13.99	1.89	8.70	1.97	197.49	3.98
65.5	55.475	0.00	1.27	8.87	1.54	20.28	2.32	187.25	4.08
66.5	55.475	0.00	1.26	5.73	1.35	38.53	3.13	167.69	3.98
67.5	55.475	0.00	1.21	3.64	1.22	64.38	3.19	142.36	3.99
68.5	55.475	0.00	1.19	2.46	1.20	96.92	4.22	115.49	3.46
69.5	55.475	0.00	1.16	1.59	1.15	116.22	4.65	88.01	3.52
70.5	55.475	0.00	1.13	1.02	1.09	131.09	4.92	61.08	3.16
71.5	55.475	0.00	1.13	0.61	1.09	140.10	5.15	44.30	2.69
72.5	55.475	0.00	1.12	0.22	1.00	143.44	5.09	33.41	2.27
73.5	55.475	0.45	1.22	0.09	1.07	144.25	5.10	24.16	2.15
74.5	55.475	2.57	1.54	0.00	0.97	136.99	5.13	17.01	2.00
75.5	55.475	6.38	2.09	0.00	0.96	124.86	5.20	13.18	1.99
76.5	55.475	12.54	2.50	0.00	0.97	107.37	4.71	9.52	1.73
77.5	55.475	22.23	2.82	0.00	0.96	87.83	4.38	7.70	1.62
78.5	55.475	34.43	3.21	0.00	1.01	64.56	3.99	6.27	1.51
79.5	55.475	45.89	3.68	0.00	0.95	45.34	3.47	5.58	1.53
80.5	55.475	59.22	3.67	0.05	0.92	32.22	2.71	5.10	1.52
81.5	55.475	69.71	3.84	0.20	0.93	23.46	2.40	4.53	1.46
82.5	55.475	78.81	3.86	0.19	0.86	18.04	2.16	3.99	1.41
83.5	55.475	85.80	4.01	0.23	0.85	14.13	2.01	3.14	1.32
84.5	55.475	89.87	4.01	0.32	0.87	11.36	2.01	2.41	1.21
85.5	55.475	92.38	4.08	0.13	0.86	8.92	1.96	1.77	1.27
86.5	55.475	90.48	4.24	0.15	0.83	6.82	1.79	1.64	1.33
87.5	55.475	82.38	4.28	0.13	0.87	5.30	1.62	1.17	1.31
88.5	55.475	73.80	4.25	0.00	0.86	3.94	1.62	0.88	1.31
89.5	55.475	64.83	4.27	0.00	0.94	2.92	1.36	0.81	1.39
90.5	55.475	51.91	4.09	0.00	0.93	2.03	1.26	0.04	1.29
91.5	55.475	41.33	3.80	0.00	0.98	1.43	1.26	0.00	1.41
92.5	55.475	31.81	3.68	0.00	1.01	0.46	1.02	0.00	1.37
35.5	61.725	175.30	4.71	4.21	1.35	189.26	4.54	0.00	1.32
36.5	61.725	173.10	4.63	5.50	1.52	161.95	4.57	0.00	1.32
37.5	61.725	171.30	4.51	7.47	1.73	119.19	4.08	0.00	1.25
38.5	61.725	172.91	4.55	11.28	1.90	82.52	4.17	0.00	1.37
39.5	61.725	173.06	4.96	16.44	2.25	45.20	3.51	0.35	1.31
40.5	61.725	174.23	5.05	25.72	2.86	24.38	2.67	0.62	1.40
41.5	61.725	185.27	4.99	40.59	3.25	12.51	1.98	0.44	1.27
42.5	61.725	190.59	4.86	64.83	3.93	6.44	1.46	0.00	1.32
43.5	61.725	186.54	4.74	97.75	4.47	3.46	1.20	0.00	1.31
44.5	61.725	164.99	4.68	130.45	4.55	1.94	1.00	0.00	1.29
45.5	61.725	134.39	4.52	159.21	4.45	1.41	1.04	0.00	1.40
46.5	61.725	102.65	4.23	185.98	4.07	1.34	1.15	0.00	1.28
47.5	61.725	67.97	3.87	195.50	4.19	1.18	1.14	1.10	1.47
48.5	61.725	45.25	3.14	196.23	4.34	1.15	1.24	2.34	1.53
49.5	61.725	29.47	2.57	201.34	4.23	0.88	1.26	2.88	1.56
50.5	61.725	19.79	2.19	207.09	4.06	1.03	1.23	3.83	1.40
51.5	61.725	13.35	1.97	205.43	4.05	0.87	1.19	6.12	1.77
52.5	61.725	9.25	1.63	199.31	4.08	0.64	1.26	12.41	2.13
53.5	61.725	6.40	1.45	190.72	4.21	0.40	1.19	24.20	2.58
54.5	61.725	4.37	1.22	178.33	4.64	0.31	1.10	38.33	2.53
55.5	61.725	3.08	1.14	153.83	4.85	0.25	0.99	51.84	2.98
56.5	61.725	2.23	0.99	133.76	4.77	0.00	0.97	68.50	3.51
57.5	61.725	1.67	0.98	117.92	4.77	0.00	0.80	92.47	4.11
58.5	61.725	1.28	0.97	99.72	4.91	0.00	0.89	129.58	4.83
59.5	61.725	0.94	0.94	77.37	4.55	0.00	1.10	159.41	4.63
60.5	61.725	0.82	0.94	55.03	4.03	0.00	1.09	181.82	4.59
61.5	61.725	0.58	0.99	37.00	3.50	0.03	1.32	195.89	3.97
62.5	61.725	0.36	1.11	23.32	2.84	2.05	1.47	194.07	4.37
63.5	61.725	0.18	1.07	15.37	2.32	6.77	1.79	189.69	4.48
64.5	61.725	0.07	1.12	10.16	2.01	16.37	2.36	183.92	4.51
65.5	61.725	0.00	1.09	6.41	1.74	34.60	3.25	168.26	4.51
66.5	61.725	0.00	1.05	4.13	1.46	60.93	3.76	146.69	4.37
67.5	61.725	0.00	1.05	2.62	1.32	88.15	4.03	118.60	4.24
68.5	61.725	0.00	1.07	1.85	1.24	119.46	4.28	91.12	3.90
69.5	61.725	0.00	1.07	1.31	1.20	135.81	4.69	62.68	3.48
70.5	61.725	0.00	1.03	1.02	1.25	148.45	4.72	45.96	2.74
71.5	61.725	0.00	1.08	0.89	1.20	155.07	4.76	33.45	2.42
72.5	61.725	0.00	1.10	0.52	1.21	154.44	4.94	23.51	2.00
73.5	61.725	0.90	1.21	0.20	1.10	144.56	5.03	17.06	1.73
74.5	61.725	3.36	1.72	0.00	1.05	126.56	4.62	12.02	1.57
75.5	61.725	7.72	2.19	0.00	1.09	108.38	4.27	9.09	1.60
76.5	61.725	16.41	2.87	0.00	1.06	89.54	4.60	6.65	1.48
77.5	61.725	29.83	3.51	0.01	1.10	64.67	4.47	5.38	1.45
78.5	61.725	45.62	3.91	0.21	1.09	46.88	4.05	4.75	1.42
79.5	61.725	62.67	4.27	0.26	1.13	32.83	3.39	4.45	1.52
80.5	61.725	77.98	4.35	0.40	1.15	22.41	2.96	4.01	1.28
81.5	61.725	91.51	4.72	0.27	1.00	15.75	2.70	3.09	1.32
82.5	61.725	103.02	4.98	0.32	0.96	11.03	2.27	2.55	1.23
83.5	61.725	113.83	4.78	0.41	0.95	7.76	2.08	1.34	1.16
84.5	61.725	118.45	4.94	0.17	0.91	5.65	1.76	0.67	1.18
85.5	61.725	118.25	5.09	0.03	0.78	3.69	1.77	0.03	1.07
86.5	61.725	112.44	5.05	0.01	0.85	2.53	1.55	0.00	1.09
87.5	61.725	102.29	5.00	0.00	0.86	1.47	1.35	0.00	1.14
88.5	61.725	85.42	4.92	0.00	0.86	0.89	1.32	0.00	1.05
89.5	61.725	69.15	4.98	0.00	0.88	0.27	1.14	0.00	1.10
90.5	61.725	53.22	4.60	0.00	0.93	0.00	1.04	0.00	0.99
91.5	61.725	38.46	4.05	0.00	1.05	0.00	1.03	0.00	1.03
92.5	61.725	28.11	3.71	0.00	1.18	0.00	0.99	0.00	1.13
35.5	67.975	143.99	4.74	4.46	1.21	188.67	4.72	0.00	1.32
36.5	67.975	140.00	4.74	5.41	1.35	153.50	4.67	0.00	1.43
37.5	67.975	138.06	4.67	7.50	1.51	112.17	4.31	0.00	1.29
38.5	67.975	140.43	4.81	11.01	1.63	76.74	3.88	0.00	1.28
39.5	67.975	139.86	5.02	15.05	1.97	41.41	2.99	2.17	1.33
40.5	67.975	143.79	4.92	23.92	2.42	22.50	2.48	2.69	1.22
41.5	67.975	155.95	5.12	37.63	2.92	11.44	1.94	1.81	1.16
42.5	67.975	170.91	5.13	67.26	3.97	5.40	1.52	0.64	1.23
43.5	67.975	169.94	5.09	104.60	4.69	3.24	1.18	0.30	1.18
44.5	67.975	148.01	4.60	134.83	4.66	2.19	1.14	0.33	1.59
45.5	67.975	116.52	4.37	158.30	4.87	1.61	1.05	0.31	1.89
46.5	67.975	84.45	4.40	182.00	4.29	1.26	1.30	0.48	1.63
47.5	67.975	56.92	3.66	186.60	4.17	1.34	1.39	3.49	1.73
48.5	67.975	37.57	3.10	188.86	4.40	1.35	1.35	4.57	1.57
49.5	67.975	25.61	2.64	197.44	4.25	1.38	1.37	4.45	1.66
50.5	67.975	16.05	2.13	200.36	4.15	1.35	1.32	4.56	1.50
51.5	67.975	10.91	1.93	195.63	4.17	1.17	1.30	9.16	1.81
52.5	67.975	7.41	1.75	186.28	4.27	0.77	1.33	22.07	2.33
53.5	67.975	5.09	1.57	174.69	4.29	0.55	1.19	38.14	2.91
54.5	67.975	3.54	1.45	148.76	4.48	0.28	1.06	51.97	2.74
55.5	67.975	2.55	1.35	121.66	4.27	0.00	0.99	68.26	3.35
56.5	67.975	1.96	1.30	107.90	4.13	0.14	1.03	86.16	3.96
57.5	67.975	1.47	1.17	92.01	4.23	0.00	0.99	112.77	4.32
58.5	67.975	1.09	1.14	74.18	3.96	0.00	0.99	138.89	4.92
59.5	67.975	0.86	1.13	52.90	3.55	0.00	1.25	165.48	4.82
60.5	67.975	0.68	1.20	34.61	3.04	0.09	1.47	184.68	4.56
61.5	67.975	0.43	1.19	22.57	2.37	1.24	1.58	178.50	4.96
62.5	67.975	0.18	1.20	15.14	1.92	5.34	1.94	167.77	4.89
63.5	67.975	0.00	1.22	9.87	1.76	14.55	2.57	167.57	4.77
64.5	67.975	0.00	1.27	6.16	1.35	29.46	2.89	155.72	4.98
65.5	67.975	0.00	1.14	4.19	1.35	54.18	3.51	137.01	4.99
66.5	67.975	0.00	1.22	2.80	1.30	79.22	3.94	110.33	4.33
67.5	67.975	0.00	1.20	1.92	1.17	104.22	4.37	84.70	4.18
68.5	67.975	0.00	1.27	1.59	1.16	124.52	4.70	60.60	3.52
69.5	67.975	0.00	1.26	1.39	1.12	139.05	4.59	44.09	3.03
70.5	67.975	0.00	1.25	1.11	1.10	146.35	4.95	33.09	2.91
71.5	67.975	0.00	1.31	0.65	1.00	145.11	5.05	24.92	2.83
72.5	67.975	0.02	1.34	0.29	1.02	131.62	4.63	17.20	2.34
73.5	67.975	1.69	1.46	0.00	1.02	112.91	4.52	11.90	2.06
74.5	67.975	5.58	1.94	0.00	0.92	96.21	4.29	8.10	1.81
75.5	67.975	14.28	2.65	0.00	0.95	76.16	3.70	5.95	1.93
76.5	67.975	26.66	3.04	0.00	0.96	57.46	4.14	5.36	1.63
77.5	67.975	43.91	3.57	0.08	0.95	41.11	3.40	5.41	1.78
78.5	67.975	61.69	4.25	0.17	0.94	27.51	2.95	4.68	1.78
79.5	67.975	74.77	4.02	0.17	0.91	17.64	2.43	3.67	1.76
80.5	67.975	85.44	4.24	0.09	0.89	11.66	2.11	2.91	1.73
81.5	67.975	96.47	4.71	0.00	0.85	7.39	1.58	2.06	1.65
82.5	67.975	105.40	4.81	0.00	0.77	4.71	1.40	1.45	1.47
83.5	67.975	112.46	4.85	0.00	0.79	3.15	1.22	0.92	1.69
84.5	67.975	109.65	4.77	0.00	0.81	1.87	1.26	0.00	1.42
85.5	67.975	101.92	4.93	0.00	0.91	0.77	1.23	0.65	1.54
86.5	67.975	93.09	5.18	0.00	1.00	0.09	1.09	0.42	1.56
87.5	67.975	77.32	5.13	0.00	0.99	0.00	1.07	0.40	1.51
88.5	67.975	60.09	4.99	0.00	1.11	0.00	0.82	0.00	1.33
89.5	67.975	44.13	4.58	0.00	1.27	0.00	0.88	0.00	1.06
90.5	67.975	29.28	3.98	0.80	1.62	0.00	0.74	0.00	1.14
91.5	67.975	19.46	3.44	3.73	2.33	0.00	0.87	0.00	1.20
92.5	67.975	12.59	3.04	5.28	2.32	0.00	0.84	0.00	1.22

## Sheet: Hb initial values
%A-P Position	time	Hb
35	0	49.55
37	0	47.6
39	0	44.07
41	0	38.93
43	0	34.68
45	0	30.29
47	0	25.77
49	0	20.66
51	0	16.16
53	0	12.11
55	0	9.33
57	0	7.07
59	0	5.3
61	0	4.09
63	0	3.04
65	0	2.12
67	0	1.48
69	0	1.08
71	0	0.8
73	0	0.56
75	0	0.38
77	0	0.36
79	0	0.3
81	0	0.2
83	0	0.18
85	0	0.24
87	0	0.28
89	0	0.29
91	0	0.34
93	0	0.41

## Sheet: Maternal Data
%A-P Position	time	Bcd	Cad	Tll	Hkb
35	0	53.68	37.2	0	0
37	0	46.77	43.4	0	0
39	0	40.88	51.2	0	0
41	0	36.26	60.33	0	0
43	0	31.72	67.82	0	0
45	0	27.12	74.05	0	0
47	0	23.37	80.12	0	0
49	0	20.41	87.58	0	0
51	0	17.6	94.47	0	0
53	0	14.76	100.81	0	0
55	0	12.55	106.12	0	0
57	0	10.91	111.37	0	0
59	0	9.33	113.68	0	0
61	0	7.89	114.1	0	0
63	0	6.64	114.18	0	0
65	0	5.67	114.67	0	0
67	0	4.68	116.34	0	0
69	0	3.72	115.87	0	0
71	0	2.94	115.39	0	0
73	0	2.24	112.65	0	0
75	0	1.74	108.66	0	0
77	0	1.51	105.23	0	0
79	0	1.21	104.57	0	0
81	0	0.73	105.04	0	0
83	0	0.45	104.78	0	0
85	0	0.31	100.43	0	0
87	0	0.27	97.19	0	0
89	0	0.38	93.8	0	0
91	0	0.55	91.76	0	0
93	0	0.65	89.63	0	0
35	10.55	48.64	22.85	0	0
37	10.55	42.99	26.15	0	0
39	10.55	37.79	31.99	0	0
41	10.55	33.7	39.59	0	0
43	10.55	30.03	46.05	0	0
45	10.55	26.39	52.4	0	0
47	10.55	23.13	57.4	0	0
49	10.55	20.08	65.26	0	0
51	10.55	17.55	71.84	0	0
53	10.55	15.04	77.19	0	0
55	10.55	13.04	81.04	0	0
57	10.55	11.39	86.01	0	0
59	10.55	9.79	88.98	0	0
61	10.55	8.47	92.83	0	0
63	10.55	7.2	93.98	0	0
65	10.55	6.22	94.48	0.02	0
67	10.55	5.1	97.78	0	0
69	10.55	4	94.98	0	0
71	10.55	3.23	96.05	0	0
73	10.55	2.5	94.96	0	0
75	10.55	1.81	92.07	0.13	0
77	10.55	1.33	92.33	1.43	0
79	10.55	0.94	93.65	1.98	0
81	10.55	0.37	91.6	3.61	1.29
83	10.55	0.08	93.83	5.59	2.61
85	10.55	0	91.32	7.94	3.57
87	10.55	0	91.71	12.29	6.51
89	10.55	0	91.62	16.19	10.8
91	10.55	0	90.66	20.3	17.61
93	10.55	0	84.92	20.46	25.32
35.5	24.225	50.86	28.58	0	0
36.5	24.225	47.27	30.55	0	0
37.5	24.225	44.32	32.22	0	0
38.5	24.225	42.38	35.85	0	0
39.5	24.225	39.71	41.61	0	0
40.5	24.225	37.24	42.91	0	0
41.5	24.225	34.71	45.68	0	0
42.5	24.225	33.22	51.09	0	0
43.5	24.225	30.56	55.62	0	0
44.5	24.225	28.82	58.46	0	0
45.5	24.225	26.63	61.32	0	0
46.5	24.225	25.26	64.09	0	0
47.5	24.225	23.37	69.46	0	0
48.5	24.225	21.61	74.42	0	0
49.5	24.225	20.38	80.35	0	0
50.5	24.225	18.85	80.34	0	0
51.5	24.225	17.32	85.02	0	0
52.5	24.225	15.92	88.72	0	0
53.5	24.225	14.89	93.78	0	0
54.5	24.225	13.61	94.99	0	0
55.5	24.225	12.67	96.83	0	0
56.5	24.225	11.81	102.45	0	0
57.5	24.225	10.73	103.01	0	0
58.5	24.225	9.93	105.91	0	0
59.5	24.225	9.12	107.79	0	0
60.5	24.225	8.05	110.39	0	0
61.5	24.225	7.54	110.93	0	0
62.5	24.225	7.05	115.66	0	0
63.5	24.225	6.09	116.18	0	0
64.5	24.225	5.47	115.42	0	0
65.5	24.225	4.77	113.72	0	0
66.5	24.225	4.46	117.52	0	0
67.5	24.225	3.91	117.15	0	0
68.5	24.225	3.39	117.85	0	0
69.5	24.225	3.1	118.55	0	0
70.5	24.225	2.73	117.62	0	0
71.5	24.225	2.52	117.89	0.96	0
72.5	24.225	1.98	117.72	1.07	0
73.5	24.225	1.66	118.33	1.67	0
74.5	24.225	1.51	118.19	1.72	0
75.5	24.225	1.3	118.31	3.68	0
76.5	24.225	0.85	113.72	4.48	0
77.5	24.225	0.66	115.65	5.99	0
78.5	24.225	0.29	110.6	7.44	0
79.5	24.225	0.13	108.63	9.42	0
80.5	24.225	0.01	108.69	12.05	1.35
81.5	24.225	0	106.7	14.37	2.46
82.5	24.225	0	105.33	19.41	3.51
83.5	24.225	0	104.66	24.7	3.27
84.5	24.225	0	101.25	30.57	6.54
85.5	24.225	0	103.34	36.18	8.04
86.5	24.225	0	100.87	42.38	10.74
87.5	24.225	0	101.07	48.22	15.87
88.5	24.225	0	98.76	56.15	22.23
89.5	24.225	0	99.44	61.71	26.52
90.5	24.225	0	98.12	67.88	31.29
91.5	24.225	0	95.27	73.75	39.15
92.5	24.225	0	93.48	73.73	48.36
35.5	30.475	44.65	29.31	0	0
36.5	30.475	41.64	30.73	0	0
37.5	30.475	39.43	33.91	0	0
38.5	30.475	36.84	36.4	0	0
39.5	30.475	34.89	39.3	0	0
40.5	30.475	32.25	44.4	0	0
41.5	30.475	30.78	50.11	0	0
42.5	30.475	28.54	53	0	0
43.5	30.475	26.08	54.53	0	0
44.5	30.475	24.55	59.21	0	0
45.5	30.475	22.82	63.24	0	0
46.5	30.475	21.04	66.62	0	0
47.5	30.475	19.2	73.29	0	0
48.5	30.475	18.07	77.27	0	0
49.5	30.475	16.32	80.65	0	0
50.5	30.475	15.01	83.29	0	0
51.5	30.475	14.21	87.86	0	0
52.5	30.475	12.62	87.49	0	0
53.5	30.475	11.69	92.5	0	0
54.5	30.475	11.01	97.31	0	0
55.5	30.475	9.92	99.06	0	0
56.5	30.475	8.98	102.86	0	0
57.5	30.475	8.34	106.39	0	0
58.5	30.475	7.4	107.05	0	0
59.5	30.475	6.83	109.32	0	0
60.5	30.475	6.05	112.71	0	0
61.5	30.475	5.56	115.44	0	0
62.5	30.475	4.84	115.1	0	0
63.5	30.475	4.47	117.59	0	0
64.5	30.475	3.85	117.16	0	0
65.5	30.475	3.46	119.44	0	0
66.5	30.475	2.94	120.89	0	0
67.5	30.475	2.56	122.68	0	0
68.5	30.475	2.37	122.32	0	0
69.5	30.475	1.97	124.56	0	0
70.5	30.475	1.74	126.42	0	0
71.5	30.475	1.38	124.08	0	0
72.5	30.475	1.08	126.74	0	0
73.5	30.475	0.85	127	0	0
74.5	30.475	0.54	126.78	0	0
75.5	30.475	0.42	125.14	0.73	0
76.5	30.475	0.11	125.65	1.82	0
77.5	30.475	0.21	125.96	2.34	0
78.5	30.475	0.09	126.91	5.01	0
79.5	30.475	0	126.64	8.03	0
80.5	30.475	0	127.27	11.96	0
81.5	30.475	0	127.24	18.04	0
82.5	30.475	0	126.47	26.43	0.84
83.5	30.475	0	126.77	35.51	4.86
84.5	30.475	0	127.5	51.23	5.88
85.5	30.475	0	124.15	65.27	5.97
86.5	30.475	0	128.23	76.76	8.67
87.5	30.475	0	125.7	90.14	11.55
88.5	30.475	0	125.94	99.75	16.62
89.5	30.475	0	123.65	102.42	22.02
90.5	30.475	0	120.53	107.01	30.9
91.5	30.475	0	118.69	110.83	38.94
92.5	30.475	0	116.73	116.83	48.36
35.5	36.725	39.78	14.32	0	0
36.5	36.725	36.81	17.73	0	0
37.5	36.725	34.81	20.66	0	0
38.5	36.725	33.03	23.75	0	0
39.5	36.725	30.47	25.83	0	0
40.5	36.725	28.71	29.14	0	0
41.5	36.725	26.34	32.6	0	0
42.5	36.725	24.88	35.18	0	0
43.5	36.725	23	38.61	0	0
44.5	36.725	21.97	42.22	0	0
45.5	36.725	20.52	46.72	0	0
46.5	36.725	18.82	50.53	0	0
47.5	36.725	17.35	55.59	0	0
48.5	36.725	16.2	56.35	0	0
49.5	36.725	14.59	59.9	0	0
50.5	36.725	13.9	63.04	0	0
51.5	36.725	12.84	67.9	0	0
52.5	36.725	11.77	71.43	0	0
53.5	36.725	10.73	75.05	0	0
54.5	36.725	9.86	76.93	0	0
55.5	36.725	8.76	80.02	0	0
56.5	36.725	8.24	83.04	0	0
57.5	36.725	7.23	84.83	0	0
58.5	36.725	6.4	85.58	0	0
59.5	36.725	5.93	87.63	0	0
60.5	36.725	5.41	88.6	0	0
61.5	36.725	4.48	91.23	0	0
62.5	36.725	4.1	92.29	0	0
63.5	36.725	3.48	93.33	0	0
64.5	36.725	2.98	93.53	0	0
65.5	36.725	2.7	94.68	0	0
66.5	36.725	2.25	96.94	0	0
67.5	36.725	1.96	98.83	0	0
68.5	36.725	1.68	98.07	0	0
69.5	36.725	1.48	101.28	0	0
70.5	36.725	1.1	101.08	0	0
71.5	36.725	1.04	102.28	0	0
72.5	36.725	0.81	102.49	0.81	0
73.5	36.725	0.57	105.06	1.17	0
74.5	36.725	0.33	105.1	1.74	0
75.5	36.725	0.22	108.35	3.17	0
76.5	36.725	0.14	110.23	4.52	0
77.5	36.725	0	112.2	5.79	0
78.5	36.725	0	109.74	8.37	0
79.5	36.725	0	110.87	11.87	0
80.5	36.725	0	113.52	17.34	0
81.5	36.725	0	112.36	24.09	0
82.5	36.725	0	110.97	34.18	1.92
83.5	36.725	0	113.29	46.59	3.81
84.5	36.725	0	111.26	67.26	8.13
85.5	36.725	0	114.06	83.69	7.77
86.5	36.725	0	114.12	105.82	12.45
87.5	36.725	0	114.03	118.61	19.62
88.5	36.725	0	112.33	130.65	28.44
89.5	36.725	0	104.7	138.59	40.65
90.5	36.725	0	102.08	142.02	55.44
91.5	36.725	0	99.2	151.33	64.29
92.5	36.725	0	85.17	141.65	79.32
35.5	42.975	40.6	13.59	0	0
36.5	42.975	38.42	16.43	0	0
37.5	42.975	36.38	19.1	0	0
38.5	42.975	34.56	22.35	0	0
39.5	42.975	32.17	24.75	0	0
40.5	42.975	30.22	26.79	0	0
41.5	42.975	28.4	30.49	0	0
42.5	42.975	26.58	34.66	0	0
43.5	42.975	24.62	36.77	0	0
44.5	42.975	23.12	41.78	0	0
45.5	42.975	21.62	43.93	0	0
46.5	42.975	20.13	47.87	0	0
47.5	42.975	18.73	53.42	0	0
48.5	42.975	17.72	55.45	0	0
49.5	42.975	16.47	57.03	0	0
50.5	42.975	14.61	57.48	0	0
51.5	42.975	13.33	59.53	0	0
52.5	42.975	12.49	62.89	0	0
53.5	42.975	11.46	64.6	0	0
54.5	42.975	10.03	66.89	0	0
55.5	42.975	9.31	68.24	0	0
56.5	42.975	8.22	69.85	0	0
57.5	42.975	7.49	72.08	0	0
58.5	42.975	6.72	72.22	0	0
59.5	42.975	5.95	74.69	0	0
60.5	42.975	5.15	75.63	0	0
61.5	42.975	4.39	76.55	0	0
62.5	42.975	4.05	77.61	0	0
63.5	42.975	3.34	77.91	0	0
64.5	42.975	2.87	78.2	0	0
65.5	42.975	2.62	77.43	0	0
66.5	42.975	2.04	79.79	0	0
67.5	42.975	1.87	80.6	0	0
68.5	42.975	1.29	82.06	0	0
69.5	42.975	1.04	84.28	0	0
70.5	42.975	0.67	82.67	0.72	0
71.5	42.975	0.63	81.98	1.24	0
72.5	42.975	0.35	82.56	1.65	0
73.5	42.975	0.19	83.35	2.12	0
74.5	42.975	0.05	86.68	1.58	0
75.5	42.975	0	85.95	2.57	0
76.5	42.975	0	86.94	3.54	0
77.5	42.975	0	87.46	6	0
78.5	42.975	0	92.05	8.09	0
79.5	42.975	0	92.44	11.51	0
80.5	42.975	0	93.22	13.45	0
81.5	42.975	0	92.85	19.19	0
82.5	42.975	0	93.14	25.6	2.64
83.5	42.975	0	95.23	33.96	3.45
84.5	42.975	0	94.43	49.14	4.41
85.5	42.975	0	94.24	64.89	9.99
86.5	42.975	0	95.1	88.05	7.5
87.5	42.975	0	95.42	106.28	18.84
88.5	42.975	0	91.82	123.37	18.81
89.5	42.975	0	88.93	140.36	32.13
90.5	42.975	0	86.16	145.52	41.16
91.5	42.975	0	80.59	145.78	42.57
92.5	42.975	0	75.45	152.31	57.33
35.5	49.225	39.76	11.28	0	0
36.5	49.225	36.32	12.41	0	0
37.5	49.225	34.77	16.61	0	0
38.5	49.225	32.67	16.56	0	0
39.5	49.225	30.54	18.26	0	0
40.5	49.225	29.07	21.97	0	0
41.5	49.225	27.58	24.01	0	0
42.5	49.225	25.99	27.52	0	0
43.5	49.225	24.13	31.65	0	0
44.5	49.225	21.86	35.95	0	0
45.5	49.225	20.99	38.9	0	0
46.5	49.225	18.96	39.73	0	0
47.5	49.225	18.35	44.61	0	0
48.5	49.225	16.49	43.76	0	0
49.5	49.225	15.38	44.94	0	0
50.5	49.225	14.63	46.99	0	0
51.5	49.225	13.52	50.35	0	0
52.5	49.225	12.46	53.87	0	0
53.5	49.225	11.38	56.14	0	0
54.5	49.225	10.55	60.53	0	0
55.5	49.225	9.59	60.7	0	0
56.5	49.225	8.62	56.24	0	0
57.5	49.225	7.83	60.5	0	0
58.5	49.225	7.16	63.69	0	0
59.5	49.225	6.46	64.76	0	0
60.5	49.225	6	67.72	0	0
61.5	49.225	5.49	68.49	0	0
62.5	49.225	4.68	68.18	0	0
63.5	49.225	4.25	68.21	0	0
64.5	49.225	3.85	68.84	0	0
65.5	49.225	3.49	69.27	0	0
66.5	49.225	3.08	71.03	0	0
67.5	49.225	2.71	72.62	0	0
68.5	49.225	2.32	73.69	0	0
69.5	49.225	1.77	76.1	0	0
70.5	49.225	1.89	76.33	0	0
71.5	49.225	1.84	74.42	0	0
72.5	49.225	1.84	75.89	0	0
73.5	49.225	1.45	81.3	0	0
74.5	49.225	1.12	85.12	0.96	0
75.5	49.225	0.92	86.84	1.43	0
76.5	49.225	0	90.03	2.4	0
77.5	49.225	0	90.36	2.94	0
78.5	49.225	0	90.19	3.22	0
79.5	49.225	0	90.49	5.22	0
80.5	49.225	0	91.09	6.75	2.64
81.5	49.225	0	91.22	10.68	3.48
82.5	49.225	0	92.96	15.93	4.2
83.5	49.225	0	95.69	21.4	4.47
84.5	49.225	0	96.88	29.62	4.62
85.5	49.225	0	95.14	41.55	8.61
86.5	49.225	0	97.98	55.36	11.1
87.5	49.225	0	94.42	71.8	17.22
88.5	49.225	0	89.8	87.95	23.04
89.5	49.225	0	84.74	103.18	34.17
90.5	49.225	0	81.76	113.15	45.99
91.5	49.225	0	79.12	125.05	57.24
92.5	49.225	0	74.22	146.22	78.75
35.5	55.475	35.23	11.4	0	0
36.5	55.475	33.07	13.36	0	0
37.5	55.475	31.04	14.94	0	0
38.5	55.475	29.22	15.59	0	0
39.5	55.475	26.2	16.26	0	0
40.5	55.475	25.06	20.73	0	0
41.5	55.475	23.78	22.3	0	0
42.5	55.475	22.11	26.15	0	0
43.5	55.475	20.21	27.69	0	0
44.5	55.475	19.09	33.32	0	0
45.5	55.475	17.57	35.79	0	0
46.5	55.475	15.9	40.32	0	0
47.5	55.475	14.31	38.92	0	0
48.5	55.475	13.01	40.19	0	0
49.5	55.475	11.92	40.13	0	0
50.5	55.475	11.26	42.26	0	0
51.5	55.475	10.24	46.07	0	0
52.5	55.475	9.59	52.2	0	0
53.5	55.475	8.14	54.24	0	0
54.5	55.475	7.24	57.35	0	0
55.5	55.475	6.37	54.82	0	0
56.5	55.475	6.02	55.81	0	0
57.5	55.475	5.14	58.44	0	0
58.5	55.475	4.69	60.82	0	0
59.5	55.475	3.81	65.73	0	0
60.5	55.475	3.2	67.45	0	0
61.5	55.475	2.55	69.35	0	0
62.5	55.475	2.05	66.21	0	0
63.5	55.475	1.72	65.47	0	0
64.5	55.475	1.25	66.26	0	0
65.5	55.475	0.91	67.33	0	0
66.5	55.475	0.81	72.15	0	0
67.5	55.475	0.52	74.28	0	0
68.5	55.475	0.17	75.78	0	0
69.5	55.475	0	75.45	0	0
70.5	55.475	0	74.83	0	0
71.5	55.475	0	74.9	0	0
72.5	55.475	0	75.77	0	0
73.5	55.475	0	80.42	0.48	0
74.5	55.475	0	84.17	1.16	0
75.5	55.475	0	86.53	1.87	0
76.5	55.475	0	89.7	1.97	0
77.5	55.475	0	92.32	2.4	0
78.5	55.475	0	93.1	3.99	0
79.5	55.475	0	91.81	4.57	0
80.5	55.475	0	92.23	7.25	0
81.5	55.475	0	93.62	11.12	0
82.5	55.475	0	95.14	16.21	0
83.5	55.475	0	98.74	23.86	0
84.5	55.475	0	102.07	31.86	3.81
85.5	55.475	0	102.89	45.44	10.32
86.5	55.475	0	99.56	61.55	10.14
87.5	55.475	0	96.81	81.11	17.97
88.5	55.475	0	90.58	99.49	19.8
89.5	55.475	0	87.84	117.77	29.16
90.5	55.475	0	80.8	129.67	37.26
91.5	55.475	0	76.47	136.77	53.61
92.5	55.475	0	68.86	142.59	66.72
35.5	61.725	31.19	14.79	0	0
36.5	61.725	29.28	17.1	0	0
37.5	61.725	27.63	18.1	0	0
38.5	61.725	24.98	20.71	0	0
39.5	61.725	22.89	22.21	0	0
40.5	61.725	20.96	24.4	0	0
41.5	61.725	19.75	25.6	0	0
42.5	61.725	18.17	26.66	0	0
43.5	61.725	16.95	27.56	0	0
44.5	61.725	15.59	28.6	0	0
45.5	61.725	14.44	29.99	0	0
46.5	61.725	12.42	30.56	0	0
47.5	61.725	10.88	34.38	0	0
48.5	61.725	9.42	37.47	0	0
49.5	61.725	8.63	41.17	0	0
50.5	61.725	7.77	43.19	0	0
51.5	61.725	7.19	43.82	0	0
52.5	61.725	6.19	46.68	0	0
53.5	61.725	5.18	47.89	0	0
54.5	61.725	3.99	50.44	0	0
55.5	61.725	3.5	51.09	0	0
56.5	61.725	3.01	50.64	0	0
57.5	61.725	2.7	50.53	0	0
58.5	61.725	1.94	51.74	0	0
59.5	61.725	1.26	52.15	0	0
60.5	61.725	0.52	54.01	0	0
61.5	61.725	0.13	53.94	0	0
62.5	61.725	0	54.29	0	0
63.5	61.725	0	54.07	0	0
64.5	61.725	0	54.04	0	0
65.5	61.725	0	56.55	0	0
66.5	61.725	0	56.41	0	0
67.5	61.725	0	56.58	0	0
68.5	61.725	0	56.72	0	0
69.5	61.725	0	56.5	0	0
70.5	61.725	0	57.68	0	0
71.5	61.725	0	58.01	0	0
72.5	61.725	0	61.44	0	0
73.5	61.725	0	61.96	0.53	0
74.5	61.725	0	62.19	1.31	0
75.5	61.725	0	63.24	1.95	0
76.5	61.725	0	66.48	2.08	0
77.5	61.725	0	68.81	3.04	0
78.5	61.725	0	69.38	4.14	0
79.5	61.725	0	69.86	5.46	0
80.5	61.725	0	71.75	8.25	0.03
81.5	61.725	0	75.39	11.87	1.44
82.5	61.725	0	79.65	17.18	2.88
83.5	61.725	0	82.64	22.8	4.65
84.5	61.725	0	81.73	30.91	3.66
85.5	61.725	0	79.11	45.75	12.63
86.5	61.725	0	74.08	66.1	12.69
87.5	61.725	0	67.22	82.46	21.12
88.5	61.725	0	61.1	99.68	28.62
89.5	61.725	0	57.11	115.08	39.66
90.5	61.725	0	53.03	127.3	64.2
91.5	61.725	0	47.97	140.99	82.95
92.5	61.725	0	42.74	146.31	92.76
35.5	67.975	27.28	20.33	0	0
36.5	67.975	25.44	19.72	0	0
37.5	67.975	24.16	19.84	0	0
38.5	67.975	21.14	22.73	0	0
39.5	67.975	18.96	25.69	0	0
40.5	67.975	16.91	28.63	0	0
41.5	67.975	15.86	28.75	0	0
42.5	67.975	14.3	27.84	0	0
43.5	67.975	13.42	27.51	0	0
44.5	67.975	12.22	27.37	0	0
45.5	67.975	11.35	28.6	0	0
46.5	67.975	8.91	31.62	0	0
47.5	67.975	7.35	36.13	0	0
48.5	67.975	5.76	38.79	0	0
49.5	67.975	5.19	39.3	0	0
50.5	67.975	4.4	39.15	0	0
51.5	67.975	4.02	38.2	0	0
52.5	67.975	3.06	36.65	0	0
53.5	67.975	2.04	35.68	0	0
54.5	67.975	0.76	36.73	0	0
55.5	67.975	0.48	37.19	0	0
56.5	67.975	0.27	36.35	0	0
57.5	67.975	0.27	35.6	0	0
58.5	67.975	0	35.78	0	0
59.5	67.975	0	37.21	0	0
60.5	67.975	0	37.43	0	0
61.5	67.975	0	39.2	0	0
62.5	67.975	0	39.36	0	0
63.5	67.975	0	39.75	0	0
64.5	67.975	0	38.98	0	0
65.5	67.975	0	37.48	0	0
66.5	67.975	0	38.31	0	0
67.5	67.975	0	37.19	0	0
68.5	67.975	0	39.35	0	0
69.5	67.975	0	39.17	0	0
70.5	67.975	0	42.3	0	0
71.5	67.975	0	42.13	0	0
72.5	67.975	0	41.33	0.48	0
73.5	67.975	0	39.39	1.05	0
74.5	67.975	0	39.62	1.95	0
75.5	67.975	0	43.38	1.2	0
76.5	67.975	0	47.29	1.41	0
77.5	67.975	0	52.94	1.09	0
78.5	67.975	0	55.78	2.41	0
79.5	67.975	0	57.86	2.37	0
80.5	67.975	0	58.73	4.34	0
81.5	67.975	0	62.17	5.13	0
82.5	67.975	0	66.19	7.85	0
83.5	67.975	0	71.86	12.32	0
84.5	67.975	0	77.43	17.85	2.04
85.5	67.975	0	79.12	27.96	9.45
86.5	67.975	0	72.78	38.49	14.91
87.5	67.975	0	59.97	54.1	17.94
88.5	67.975	0	47.49	64.11	24.48
89.5	67.975	0	38.66	78.63	40.65
90.5	67.975	0	31.25	86.89	53.76
91.5	67.975	0	26.93	86.45	76.65
92.5	67.975	0	22.92	82.29	89.46
